# Supplementary material for: In Vivo Analysis of Tissue S-Nitrosothiols in Pediatric Sepsis
Source: Antioxidants (Basel). 2024 Feb 21;13(3):263. doi: 10.3390/antiox13030263 (PMC10967417; doi:10.3390/antiox13030263)
Supplement: Supplementary file 1 [file antioxidants-13-00263-s001.zip]

Archive with 1 entries (1 files):
- antioxidants-2809364-supplementary.pdf
